# Supplementary material for: A Novel Functional Site in the PB2 Subunit of Influenza A Virus Essential for Acetyl-CoA Interaction, RNA Polymerase Activity, and Viral Replication
Source: J Biol Chem. 2014 Jul 25;289(36):24980–94. doi: 10.1074/jbc.M114.559708 (PMC4155666; doi:10.1074/jbc.M114.559708)
Supplement: Supplemental Data [file supp_M114.559708_jbc.M114.559708-1.xls]

## Sheet: Sheet1
Supplementary Table
Table S1. The list of the tertiary structures similar to the cap-binding domain of PB2.
rk	entry	start	end	Rdis	Zsc	SqID	MOLECULAR NAME
1	2vqzA	320	483	100	210.09	100	polymerase basic protein 2
2	2fhxA	35	110	4.5	10.41	7.7	SPM-1
3	1zo0A	94	172	9.5	9.55	12.9	ornithine decarboxylase antizyme
4	3ni8A	60	152	9	9.21	4.1	Hsp90 ATPase homolog 1-like protein
5	1y9wA	32	98	6.7	8.26	12.3	acetyltransferase
6	2g3aA	32	95	6.5	8.21	5.6	acetyltransferase
7	3p51A	49	140	8.3	8.05	9.5	uncharacterized protein
8	1z4eA	51	120	5.8	7.88	9.3	transcriptional regulator
9	2r1iA	65	131	5.6	7.87	5.6	GCN5-related N-acetyltransferase
10	2jpiA	34	86	7.7	7.73	18.9	hypothetical protein
11	2cxaA	126	183	3.5	7.56	5.7	leucyl/phenylalanyl-tRNA-protein transferase
12	2wpxA	54	119	2.2	7.52	5.5	ORF14
13	3fixA	58	121	5.3	7.48	7.3	N-acetyltransferase
14	3gkrA	222	285	2.1	7.45	8.9	FEMX
15	2k5tA	34	95	6.2	7.4	3.8	uncharacterized protein YHHK
16	3oseA	722	795	8.6	7.34	3.2	serine/threonine-protein kinase MAPK1
17	2d4pA	33	93	6.1	7.32	3.8	hypothetical protein TTHA1254
18	2cntA	37	98	5.4	7.3	7.5	modification of 30S ribosomal subunit protein
19	3i3gA	47	117	5.7	7.26	13.2	N-acetyltransferase
20	1p5dX	406	456	1.1	7.12	8	phosphomannomutase
21	2vzyA	74	143	4.3	7.1	9.3	RV0802C
22	1mqoA	47	106	3.3	7.06	14	b-lactamase II
23	3frmA	158	218	2.9	7.01	5.8	uncharacterized conserved protein
24	3n4iB	101	165	5.1	6.96	10.7	b-lactamase inhibitory protein
25	1tiqA	56	125	4.7	6.93	7.5	protease synthase and sporulation negative
26	1qsmA	51	122	5.5	6.87	3.6	HPA2 histone acetyltransferase
27	3g8wA	47	113	5.1	6.85	16.4	lactococcal prophage PS3 protein 05
28	2r7hA	61	128	5.2	6.83	1.9	putative d-alanine N-acetyltransferase GNAT
29	2qziA	19	82	7.8	6.83	8.5	uncharacterized protein
30	2aj6A	48	113	6.6	6.79	5.5	hypothetical protein MW0638
31	2dxqA	46	116	5.6	6.76	12.7	acetyltransferase
32	1wqaA	405	454	1.1	6.71	6.1	phospho-sugar mutase
33	3ey5A	42	104	4.7	6.64	1.8	acetyltransferase-like, GNAT family
34	2o28A	79	151	4.4	6.61	18.2	glucosamine 6-phosphate N-acetyltransferase
35	1i12A	51	129	5.5	6.44	8.6	glucosamine phosphate N-acetyltransferase
36	3mgdA	46	119	5.2	6.31	9.1	predicted acetyltransferase
37	1gheA	58	125	4.6	6.3	9.3	acetyltransferase
38	3blnA	37	97	5.1	6.26	5.9	acetyltransferase GNAT family
39	2e5aA	244	317	2.3	6.21	4.8	lipoyltransferase 1
40	2iiiA	24	107	8.2	6.2	7	S-adenosylmethionine decarboxylase proenzyme
41	1q2yA	40	100	5.2	6.14	5.8	similar to hypothetical proteins
42	3f08A	43	138	8.1	6.13	5.3	uncharacterized protein Q6HG14
43	3d8pA	49	112	4.8	6.12	5.7	acetyltransferase of GNAT family
44	3fynA	45	114	5.1	6.04	7.3	integron gene cassette protein HFX_CASS3
45	3mswA	96	161	5.8	6.03	6.9	uncharacterized protein
46	3lodA	42	107	5.3	6.01	3.6	putative acyl-CoA N-acetyltransferase
47	3q6vA	48	110	3	5.98	7.8	b-lactamase
48	2fiaA	48	110	4.7	5.97	1.9	acetyltransferase
49	1a7tA	17	76	3	5.95	5.9	metallo-b-lactamase
50	1n71A	42	105	4.1	5.91	5.7	AAC(6')-II
51	2y8bA	47	106	2.9	5.9	8	metallo-b-lactamase
52	3owcA	61	127	4.7	5.85	8.6	probable acetyltransferase
53	3q6xA	55	114	2.7	5.81	3.9	b-lactamase NDM-1
54	3iwaA	360	427	1.4	5.8	12.7	FAD-dependent pyridine nucleotide-disulphide
55	2g30A	864	936	3.9	5.78	4.5	AP-2 complex subunit b-1
56	3na5A	491	541	0.7	5.77	8.2	phosphoglucomutase
57	3h4qA	47	119	4.9	5.72	7.7	putative acetyltransferase
58	2hqyA	203	263	2.1	5.7	5.7	conserved hypothetical protein
59	1xszA	227	322	2.5	5.67	11.8	guanine nucleotide exchange protein
60	3dptA	827	883	2.3	5.65	9.4	Rab family protein
61	2qzuA	397	475	1.3	5.65	4.5	putative sulfatase YIDJ
62	3jv1A	91	156	4.8	5.64	6.5	P22 protein
63	1m2xA	47	106	3	5.6	8	class B carbapenese BLAB-1
64	2jkbA	82	135	0.6	5.58	3.8	sialidase B
65	2cfuA	112	159	0.6	5.56	6.4	SDSA1
66	3dnsA	0	82	7.1	5.56	11.8	ribosomal-protein-alanine acetyltransferase
67	1vr7A	24	106	8	5.55	4.2	S-adenosylmethionine decarboxylase proenzyme
68	3s6fA	45	108	4.9	5.55	1.9	hypothetical acetyltransferase
69	2kcwA	50	103	4.6	5.54	6	uncharacterized acetyltransferase YJAB
70	2fl4A	42	107	4.8	5.47	7.7	spermine/spermidine acetyltransferase
71	2ft0A	134	193	3	5.46	7.7	TDP-fucosamine acetyltransferase
72	1yx0A	43	102	4.8	5.43	3.7	hypothetical protein YSNE
73	2qmlA	65	140	3.9	5.4	5.3	BH2621 protein
74	2oixA	392	454	4.3	5.37	7	Xanthomonas outer protein D
75	2az4A	154	212	1.1	5.31	7.8	hypothetical protein EF2904
76	1x6zA	75	144	6.6	5.28	8.1	fimbrial protein
77	3f5bA	59	126	4.2	5.28	11.1	aminoglycoside N(6')acetyltransferase
78	3u5cQ	4	95	5.2	5.24	20	40S ribosomal protein S16-A
79	2vqeK	11	80	6.3	5.24	8.3	30S ribosomal protein S11
80	3f8xA	72	137	5.6	5.23	10.5	putative d-5-3-ketosteroid isomerase
81	3exnA	55	114	4.4	5.16	11.5	probable acetyltransferase
82	2cy2A	56	120	4	5.16	5.7	probable acetyltransferase
83	3dpuA	827	883	1	5.13	9.4	Rab family protein
84	3tt2A	212	278	1.9	5.03	5.4	GCN5-related N-acetyltransferase
85	1n7oA	636	696	0.5	5.02	10.9	hyaluronidase
86	2ivnA	1	33	1.1	5.01	3	O-sialoglycoprotein endopeptidase
87	2qq4A	26	85	4.9	5.01	9.4	iron-sulfur cluster biosynthesis protein ISCU
